# Supplementary material for: Anomaly detection of cybersecurity behavior using cross-sequence aligned transformer—A dynamic recognition approach for high-frequency interaction patterns
Source: PLoS One. 2026 Feb 18;21(2):e0340801. doi: 10.1371/journal.pone.0340801 (PMC12915943; doi:10.1371/journal.pone.0340801)
Supplement: S1 Dataset — (XLSX) [file pone.0340801.s001.xlsx]

## Sheet: Fig.3
Accuracy
Model	Run1	Run2	Run3	Run4	Run5	Mean	Std
LSTM	0.904	0.909	0.913	0.917	0.922	0.913	0.007
CNN	0.919	0.923	0.927	0.931	0.935	0.927	0.006
Transformer	0.935	0.938	0.941	0.944	0.947	0.941	0.005
CNN-BiLSTM	0.947	0.95	0.953	0.956	0.959	0.953	0.005
CSAT-DRM	0.963	0.965	0.968	0.971	0.973	0.968	0.004
Precision
Model	Run1	Run2	Run3	Run4	Run5	Mean	Std
LSTM	0.881	0.886	0.892	0.898	0.903	0.892	0.009
CNN	0.895	0.9	0.905	0.91	0.915	0.905	0.008
Transformer	0.915	0.92	0.924	0.928	0.933	0.924	0.007
CNN-BiLSTM	0.933	0.937	0.941	0.945	0.949	0.941	0.006
CSAT-DRM	0.951	0.954	0.957	0.96	0.963	0.957	0.005
Recall
Model	Run1	Run2	Run3	Run4	Run5	Mean	Std
LSTM	0.862	0.869	0.876	0.883	0.89	0.876	0.011
CNN	0.876	0.883	0.889	0.895	0.902	0.889	0.01
Transformer	0.905	0.91	0.915	0.92	0.925	0.915	0.008
CNN-BiLSTM	0.924	0.929	0.933	0.937	0.942	0.933	0.007
CSAT-DRM	0.945	0.949	0.953	0.957	0.961	0.953	0.006
F1-score
Model	Run1	Run2	Run3	Run4	Run5	Mean	Std
LSTM	0.871	0.878	0.884	0.89	0.897	0.884	0.01
CNN	0.886	0.891	0.897	0.903	0.908	0.897	0.009
Transformer	0.91	0.915	0.919	0.923	0.928	0.919	0.007
CNN-BiLSTM	0.929	0.933	0.937	0.941	0.945	0.937	0.006
CSAT-DRM	0.949	0.952	0.955	0.958	0.961	0.955	0.005

## Sheet: Table 1
Model	Run	Accuracy	Precision	Recall	F1-score
Full model	1	0.972	0.96	0.957	0.958
Full model	2	0.966	0.955	0.95	0.953
Full model	3	0.969	0.958	0.954	0.956
Full model	4	0.964	0.954	0.948	0.952
Full model	5	0.969	0.958	0.956	0.956
w/o Interaction-Sensitive Residuals	1	0.952	0.936	0.931	0.933
w/o Interaction-Sensitive Residuals	2	0.946	0.929	0.924	0.927
w/o Interaction-Sensitive Residuals	3	0.948	0.932	0.927	0.929
w/o Interaction-Sensitive Residuals	4	0.942	0.927	0.921	0.924
w/o Interaction-Sensitive Residuals	5	0.947	0.931	0.927	0.928
Traffic only	1	0.931	0.907	0.899	0.902
Traffic only	2	0.924	0.9	0.892	0.896
Traffic only	3	0.926	0.903	0.895	0.899
Traffic only	4	0.919	0.897	0.889	0.893
Traffic only	5	0.925	0.903	0.895	0.9
Behavior only	1	0.924	0.901	0.89	0.894
Behavior only	2	0.917	0.895	0.885	0.889
Behavior only	3	0.919	0.897	0.887	0.891
Behavior only	4	0.912	0.891	0.881	0.885
Behavior only	5	0.918	0.896	0.886	0.89

## Sheet: Table 3
Model	Run	Accuracy	Precision	Recall	F1-score
CNN	1	0.936	0.924	0.912	0.918
CNN	2	0.928	0.915	0.901	0.907
CNN	3	0.932	0.919	0.906	0.912
CNN	4	0.925	0.912	0.898	0.904
CNN	5	0.934	0.92	0.907	0.914
LSTM	1	0.943	0.93	0.918	0.924
LSTM	2	0.936	0.922	0.91	0.916
LSTM	3	0.939	0.925	0.913	0.919
LSTM	4	0.932	0.919	0.906	0.912
LSTM	5	0.94	0.926	0.914	0.92
Transformer	1	0.948	0.936	0.924	0.93
Transformer	2	0.942	0.929	0.917	0.923
Transformer	3	0.945	0.932	0.92	0.926
Transformer	4	0.94	0.927	0.915	0.921
Transformer	5	0.946	0.934	0.922	0.928
CNN-BiLSTM	1	0.951	0.939	0.927	0.933
CNN-BiLSTM	2	0.946	0.934	0.922	0.928
CNN-BiLSTM	3	0.948	0.936	0.924	0.93
CNN-BiLSTM	4	0.942	0.931	0.919	0.925
CNN-BiLSTM	5	0.949	0.937	0.925	0.931
CSAT-DRM	1	0.956	0.944	0.932	0.938
CSAT-DRM	2	0.95	0.938	0.926	0.932
CSAT-DRM	3	0.953	0.941	0.929	0.935
CSAT-DRM	4	0.949	0.937	0.925	0.931
CSAT-DRM	5	0.952	0.94	0.928	0.934
